# Supplementary material for: Molecular reconstruction of recurrent evolutionary switching in olfactory receptor specificity
Source: eLife. 2021 Oct 22;10:e69732. doi: 10.7554/eLife.69732 (PMC8575457; doi:10.7554/eLife.69732)
Supplement: Supplementary file 1. [file elife-69732-supp1.txt]

>Ir75a(Dros)
ATGCAGCTCCAGCTTCAGCTCGCAAATTTCGTGTTGCACAACCTACTGCAGAGTCGCATCTCGTTCATTGTGTTCTTCCACTGCTGGCAGCGCAATGAGAGCGGCCTTCAGTTTGCGCAACAGATTCACAACCCGCTGCATCACCAGTTGATCTACCACCAGTTCGTCCATCTGAATGATGTATGGAACTGGGAGCATCTGGAGCAACGCTACCTGGATCATCTTCAGCCGACACTCGCAATTTATGTGGATCTGAAATGCATGCGCTCGAGGAGCCTGCTTGCCGAAGCTAGTAGAAGCCAGCTGTACAATCAGCACTACCATTGGCTGCTGCACGACAGCTCTGAGGCCTTCAACTTTTACGACTTCTTTGCCCCGTTCAATATCTCGGTGGATGCGGATGTGTCCTACGTTAAGCAGGAAATGCCCGGCAATTCCTACGACAAAGGTGCGGTGGTCTACGCCCTATACGATGTCTATAGCAATGGCAACCACATAGGTGGCCAATTGAACATGACGGGAAATTACGAGGTCAGTTGCAATCAGTCAAACTGCAACCTGAATCGCTATCTGAGTTCACTGCATCTGAGGTCCAAATATGGACACAGGGAACAATTGACTGACGTTGTGTTGCGTGTGGCCACGGTAGTGACCCAAAGACCAATCACCTGGCCACCTGAACAGCTGTTGCGCTTCCTTTCCCAGGATAACGACACGCATATCGACGGCATAGCTCGATTCGGCTTCCATCTGTCGCTGATACTCAAGGACCTCTTGCAATGCGGAATGAACTTTACGTTTACTGATCGGTGGTCGATTTCCGACATCAACGGAGGTAGCGTTGGAGCTGTGGTAGATCAGACCGCGGATATCGGCTCTGCACCCTGTCTGGCCACAGAGGGCCGGCTGAAAACCCACCTTAGCGCCATCATCGAAACGGGATACTTTCGCTCCGTGTGCTTGTTCCGGACGCCCCACAATGCAGGCATTCGAGGCGACGTGTTTCTCCAGCCCTTTAGTGCCCTGGTCTGGTATCTATTCGGTGGCATACTGCTGTTGATCGCCCTACTGTTGTGGCTGACGTTCTATATGGAGTGCAAACGGATGCGGCGTCGCTGGCGACTGGAGTATGTGCCTAGCCTACTGTCCACCTTTCTCATTAGCTTCGGTGCCGCCTGTATTCAGTCCAGTGCGCTGATTCCGAGGAGTACAGGCGGTAGACTGGCCTACTTCGCGTTGTTCCTGATCAGCTTCATCATGTACAACTACTATACCTCAGTGGTTGTGTCCTCCCTGTTGTCGTCGCCGGTGAAGAGCAAGATAAAGACCATGCAACAATTGGCCGAGTCCTCTCTGACTGTTGGTCTGGAACCGCTGTCGTTTACCAAGTCATACCTTAACTATAGCCAGCGCCCCGAAATCCACCTGTTTTCCAAGCGGAAGATAGAGACACAGTCAAACAATCCAGAACTGTGGCTGCCAGCTGAACAAGGCATTCTACGTGTTCGAGATCGACCCGGATACGTGTACGTGTTCGAGGCTTCTTCGGGCTATGCATACGTTGAGCGCTACTATACCCAACAGGAGATTTGCGACCTGAATGAGATCCTGTTTAGGCCTGAGCTCCTTTTGTACACCCATCTGCACCGTAATTCGAGCTACAAGGAGCTCATCCGCCTGAGACTTCTACGAGTCCTCGAGACAGGCGTTTACCGTAAGCACCGCAACCAATGGGCCCACATGAAGCTGCATTGCTATGCCCAGAACTTCGTCATTACTGTCGGAATGGAGTATGTAGCACCCCTGTTCTTCATGCTCATATGTGGATACATCCTCGTGTTGCTCTTGCTGTTGCTAGAGCTCGCTTGGCAGCGTTATGTCCAGCGCTCGAACAAGCGTTTTCACCCATAG

>Ir75a(mel-obs)
ATGCAGCTGCAGGTGCAGCTGGCCAACTTCGTGCTGGACAACCTGGTGCAGAGCAGGATCGGCTTCATCGTGTTCTTCCACTGCTGGCAGAGGGACGAGAGCGGCCTGAAGTTCGCCCAGCAGTTCATGAAGCCCCTGCACCAGCACCTGATCTACCACCAGTTCGTGCAGATGAAGGGCGTGAGGAACTGGGAGCACCTGGAGCTGAGGTACCTGGACCACCTGCAGCCCACCCTGGCCATCTACGTGGACATGAAGTGCCAGAAGGCCAAGGGCCTGCTGGAGGAGGCCAGCAGGGAGCAGCTGTACAACCAGCACTACCACTGGCTGCTGCACGGCAACGAGAGCGAGCTGGAGTTCTACGACTTCTTCGCCCCCTTCAACATCAGCATCGACGCCGACGTGAGCTACGTGAAGGAGGAGCTGCCCGCCAGCAACTACAACGCCAGCGCCGTGGTGTACGCCCTGTACGACGTGTACAGCAACGGCAAGATCATCGGCGGCCAGCTGAACATGACCGGCAACTACGAGATGAGCTGCGACCTGAGCGGCTGCCAGAGGACCAGGTACCTGAGCAGCCTGCACCTGAGGAGCAAGTACGGCAACAGGGAGCAGCTGACCGACGTGGTGCTGAGGGTGGCCACCGTGGTGACCCAGAGGCCCCTGACCTGGAGCGACGACCAGCTGATCAGGTTCCTGAGCCAGGAGAACGACACCCACATCGACAGCCTGGCCAGGTTCGGCTTCCACCTGACCCTGATCCTGAGGGACCTGCTGCACTGCAAGATGAAGTTCATCTTCAGCGACAGCTGGAGCAAGAGCGACGTGGTGGGCGGCAGCGTGGGCGCCGTGGTGGACCAGACCGCCGACATCACCGCCACCCCCAGCCTGGCCACCGAGGGCAGGCTGAAGACCTACCTGAGCGCCATCATCGAGACCGGCTTCTTCAGGAGCGTGTGCATCTTCAGGACCCCCCACAACGCCGGCCTGAGGGGCGACGTGTTCCTGCAGCCCTTCAGCCCCCTGGTGTGGTACCTGTTCGGCGGCGTGCTGAGCCTGATCGGCCTGCTGCTGTGGGTGACCTTCTACATGGAGTGCAAGAGGATGAGGAGGAGGTGGAGGCTGGACTACCTGCCCAGCCTGCTGAGCACCTTCCTGATCAGCTTCGGCGCCGCCTGCATCCAGAGCAGCGCCCTGATCCCCAGGAGCACCGGCGGCAGGCTGATCTACTTCGCCCTGTTCCTGATCAGCTTCATCATGTACAACTACTACACCAGCGTGGTGGTGAGCAGCCTGCTGAGCAGCCCCGTGAAGAGCAAGATCAAGACCATGCAGCAGCTGGCCGAGAGCAGCCTGACCGTGGGCCTGGAGCCCCTGCCCTTCACCAAGAGCTACCTGAACTACAGCAGGAGGCCCGAGATCCACCTGTTCATCAAGAGGAAGATCGAGAGCCAGAGCAAGAACCCCGAGCTGTGGCTGCCCGCCGAGGAGGGCGTGCTGAGGGTGAGGGACAACCCCGGCTACGTGTACGTGTTCGAGACCAGCAGCGGCTACGCCTACGTGGAGAGGTACTTCACCGCCCAGGAGATCTGCGACCTGAACGAGATCCTGTTCAGGCCCGAGCAGCTGTTCTACACCCACCTGCACAGGAACAGCACCTACAAGGAGCTGTTCAGGCTGAGGCTGCTGAGGGTGCTGGAGACCGGCGTGTACAGGAAGCAGAGGAGCTACTGGGTGCACATGAAGCTGCACTGCGTGGCCCAGAACTTCGTGATCACCGTGGGCATGGAGTACGTGGCCCCCCTGCTGCTGATGCTGATCTGCGGCTACATCCTGGTGGTGCTGATCCTGCTGCTGGAGCTGGCCTGGCAGAGGTACCTGACCAGGCCCACCAAGAGGTTCCACCCCTAG
